# Supplementary material for: Food Sources of Shortfall Nutrients among Latin Americans: Results from the Latin American Study of Health and Nutrition (ELANS)
Source: Int J Environ Res Public Health. 2021 May 7;18(9):4967. doi: 10.3390/ijerph18094967 (PMC8125540; doi:10.3390/ijerph18094967)
Supplement: Supplementary file 1 [file ijerph-18-04967-s001.zip]

Archive with 1 entries (1 files):
- ijerph-1187828-supplementary.pdf
